# Supplementary material for: Loss of a conserved salt bridge in bacterial glycosyl hydrolase BgIM-G1 improves substrate binding in temperate environments
Source: Commun Biol. 2018 Oct 17;1:171. doi: 10.1038/s42003-018-0167-7 (PMC6192996; doi:10.1038/s42003-018-0167-7)
Supplement: Supplementary file 2 — Supplementary Data 1 [file 42003_2018_167_MOESM2_ESM.xlsx]

## Sheet: Structural Alignment (images)
				Sequence alignment of BglM-G1 (carried out in RCSB PDB)																				Structure alignment of BglM-G1 (carried out in PyMOL)
PDB ID	Structural Alignment with BglM-G1 (red: BglM-G1 chain A, teal: Subject)	Electrostatic interactions emanating from residue aligned to H75 in subject	Datablock Name	Chain ID	Structure Title	Resolution	Ligand ID	Ligand Name	DB ID	DB Name	subject ids	% identity	% positives	alignment length	mismatches	gap opens	query start	query end	subject start	subject end	e value	bit score		Chain	RMSD after refinement (backbone)	Number of aligned atoms after refinement (backbone)	Number of refinement cycles (backbone)	RMSD before refinement (backbone)	Number of aligned atoms before refinement (backbone)	Raw alignment score (backbone)	Number of residues aligned (backbone)	RMSD after refinement (all atoms)	Number of aligned atoms after refinement (all atoms)	Number of refinement cycles (all atoms)	RMSD before refinement (all atoms)	Number of aligned atoms before refinement (all atoms)	Raw alignment score (all atoms)	Number of residues aligned (all atoms)
5NS6			5NS6	B	Crystal structure of beta-glucosidase from marine metagenome	1.5		Glycerol,Sulfate ion			gi I 143897979	100	100	440	0	0	1	440	1	440	0			5NS6_ChainB	0.0905337	1616	8	0.122129	1758	2393	438	0.1	6101	20	3.82263	7077	2441	450
5NS7			5NS7	A	Crystal structure of beta-glucosidase from marine metagenome	1.54		Glycerol,Sulfate ion			gi I 143897979	99	99	440	1	0	1	440	1	440	0			5NS7_ChainA	0.0462012	1533	9	0.0824888	1744	2369	437	0.0567817	5638	12	2.91285	6874	2393	444
5NS8			5NS8	A	Crystal structure of beta-glucosidase BglM-G1 mutant H75R from marine metagenome in complex with inhibitor 1-Deoxynojirimycin	1.55		Glycerol,Sulfate ion, 1-Deoxynojirimycin			gi I 143897979		99	440	1	0	1	440	1	440	0			5NS8_ChainA	0.0750669	1670	5	0.0953575	1757	2385	438	0.0844516	6226	9	0.496666	6934	2385	438
1NP2			1NP2	A	Crystal structure of thermostable beta-glycosidase from thermophilic eubacterium Thermus nonproteolyticus HG102	2.40			Q9L794	UniProt	gi|34811423|pdb|1NP2|A;gi|34811424|pdb|1NP2|B	50	69.32	440	208	7	1	439	1	429	2.12e-151	437		1np2_ChainA	0.493532	1326	9	2.012	1657	1183	418	0.489351	2153	14	2.3078	2872	1183	418
1OD0			1OD0	A	FAMILY 1 B-GLUCOSIDASE FROM THERMOTOGA MARITIMA	2.11			Q08638	UniProt	gi|29726923|pdb|1OD0|A;gi|29726924|pdb|1OD0|B;gi|39654360|pdb|1OIF|A;gi|39654361|pdb|1OIF|B;gi|39654362|pdb|1OIM|A;gi|39654363|pdb|1OIM|B;gi|39654364|pdb|1OIN|A;gi|39654365|pdb|1OIN|B;gi|55670596|pdb|1W3J|A;gi|55670597|pdb|1W3J|B;gi|56966295|pdb|1UZ1|A;gi|56966296|pdb|1UZ1|B;gi|90109092|pdb|2CBU|A;gi|90109093|pdb|2CBU|B;gi|90109094|pdb|2CBV|A;gi|90109095|pdb|2CBV|B;gi|116666914|pdb|2CES|A;gi|1166…	49.441	67.56	447	213	7	1	440	25	465	1.69e-150	436		1od0_ChainA	0.506219	1255	13	1.97317	1677	1143	423	0.511617	2080	12	2.24809	2914	1143	423
4PTX			4PTX	A	Halothermothrix orenii beta-glucosidase A, glucose complex	1.80	BGC	BETA-D-GLUCOSE	B8CYA8	UniProt	gi|694270173|pdb|4PTV|A;gi|694270174|pdb|4PTV|B;gi|694270175|pdb|4PTW|A;gi|694270176|pdb|4PTW|B;gi|694270177|pdb|4PTX|A;gi|694270178|pdb|4PTX|B	49.312	66.97	436	216	3	8	438	11	446	4.27e-156	449		4ptx_ChainA	0.539966	1394	8	1.2531	1708	1191	431	0.543556	2281	9	1.4745	2972	1191	431
1UG6			1UG6	A	Structure of beta-glucosidase at atomic resolution from thermus thermophilus HB8	0.99	GOL	GLYCEROL	Q8GEB3	UniProt	gi|33358186|pdb|1UG6|A	48.636	68.64	440	214	6	1	439	1	429	1.9e-147	427		1ug6_ChainA	0.545228	1377	12	2.01943	1657	1157.5	418	0.480271	2114	18	3.71159	2906	1165.5	425
3ZJK			3ZJK	A	crystal structure of Ttb-gly F401S mutant	2.20	CL	CHLORIDE ION	Q9RA61	UniProt	gi|449802291|pdb|3ZJK|A;gi|449802292|pdb|3ZJK|B;gi|449802293|pdb|3ZJK|C	48.409	68.41	440	215	6	1	439	1	429	2.46e-146	424		3zjk_ChainA	0.570819	1384	8	2.03863	1653	1149.5	417	0.562868	2249	14	2.35832	2855	1149.5	417
4BCE			4BCE	A	crystal structure of Ttb-gly N282T mutant	2.00			Q53W75	UniProt	gi|459358541|pdb|4BCE|A;gi|459358542|pdb|4BCE|B;gi|459358543|pdb|4BCE|C	48.409	68.41	440	215	6	1	439	1	429	7.55e-147	426		4bce_ChainA	0.514495	1302	12	2.06726	1641	1151.5	417	0.49595	2118	15	2.36367	2836	1151.5	417
5DT7			5DT7	A	Crystal structure of the GH1 beta-glucosidase from Exiguobacterium antarcticum B7 in space group C2221	2.15	GOL	GLYCEROL	K0A8J9	UniProt	gi|1018192380|pdb|5DT5|A;gi|1018192381|pdb|5DT5|B;gi|1018192382|pdb|5DT5|C;gi|1018192383|pdb|5DT5|D;gi|1018192384|pdb|5DT5|E;gi|1018192385|pdb|5DT5|F;gi|1018192386|pdb|5DT5|G;gi|1018192387|pdb|5DT5|H;gi|1018192388|pdb|5DT7|A;gi|1018192389|pdb|5DT7|B;gi|1018192390|pdb|5DT7|C;gi|1018192391|pdb|5DT7|D	47.273	64.55	440	224	4	3	437	25	461	1.98e-145	423		5dt7_ChainA	0.630571	1473	11	1.30199	1694	1112.5	427	0.598517	2408	12	3.62503	2971	1118	436
1GNX			1GNX	A	B-GLUCOSIDASE FROM STREPTOMYCES SP	1.68	SO4	SULFATE ION	Q59976	UniProt	gi|24987251|pdb|1GNX|A;gi|24987252|pdb|1GNX|B;gi|27065003|pdb|1GON|A;gi|27065004|pdb|1GON|B	46.875	61.38	448	217	6	8	434	22	469	2.61e-131	387		1gnx_ChainA	0.5118	1242	11	2.28187	1653	1050.5	417	0.508434	1975	12	2.30217	2791	1050.5	417
3AHX			3AHX	A	Crystal structure of beta-glucosidase A from bacterium Clostridium cellulovorans	1.90			Q53EH2	UniProt	gi|303324831|pdb|3AHX|A;gi|303324832|pdb|3AHX|B;gi|303324833|pdb|3AHX|C;gi|303324834|pdb|3AHX|D	46.804	66.44	438	225	5	8	440	10	444	2.84e-143	417		3ahx_ChainA	0.525979	1247	15	1.55076	1701	1093	429	0.538758	2062	20	1.6859	2930	1093	429
2O9P			2O9P	A	beta-glucosidase B from Paenibacillus polymyxa	2.10			P22505	UniProt	gi|158429208|pdb|2O9P|A;gi|158429210|pdb|2O9T|A;gi|158431304|pdb|2Z1S|A	46.347	65.07	438	228	4	8	440	18	453	4.62e-144	419		2o9p_ChainA	0.571957	1451	9	1.25923	1698	1096	428	0.578856	2337	10	1.516	2922	1096	428
4HZ8			4HZ8	A	Crystal structure of BglB with natural substrate	1.14	BGC	BETA-D-GLUCOSE	Q0GMU3	UniProt	gi|430801077|pdb|4HZ6|A;gi|430801078|pdb|4HZ7|A;gi|430801079|pdb|4HZ8|A	45.946	63.96	444	232	5	1	440	2	441	5.17e-139	406		4hz8_ChainA	0.559599	1300	12	1.94159	1693	1052.5	427	0.556148	2142	11	2.16901	2875	1052.5	427
3W53			3W53	A	Crystal structure of psychrophilic beta-glucosidase BglU from Micrococcus antarcticus	2.20	TRS	2-AMINO-2-HYDROXYMETHYL-PROPANE-1,3-DIOL	B9V8P5	UniProt	gi|575403111|pdb|3W53|A	45.356	62.2	463	215	10	4	436	45	499	6.4e-135	397		3w53_ChainA	0.505788	1235	16	2.69996	1669	1058	421	0.520619	2040	13	2.87761	2848	1058	421
4GXP			4GXP	A	Chimeric Family 1 beta-glucosidase made with non-contiguous SCHEMA	3.00			Q08638, O93785	UniProt, UniProt	gi|440690971|pdb|4GXP|A;gi|440690972|pdb|4GXP|B;gi|440690973|pdb|4GXP|C	45.316	61.44	459	228	8	1	440	10	464	2.54e-130	384		4gxp_ChainA	0.603087	1232	20	3.11585	1681	1036.5	424	0.63923	1979	20	3.33079	2762	1036.5	424
1QOX			1QOX	A	BETA-GLUCOSIDASE FROM BACILLUS CIRCULANS SP. ALKALOPHILUS	2.70			Q03506	UniProt	gi|7245617|pdb|1QOX|A;gi|7245618|pdb|1QOX|B;gi|7245619|pdb|1QOX|C;gi|7245620|pdb|1QOX|D;gi|7245621|pdb|1QOX|E;gi|7245622|pdb|1QOX|F;gi|7245623|pdb|1QOX|G;gi|7245624|pdb|1QOX|H;gi|7245625|pdb|1QOX|I;gi|7245626|pdb|1QOX|J;gi|7245627|pdb|1QOX|K;gi|7245628|pdb|1QOX|L;gi|7245629|pdb|1QOX|M;gi|7245630|pdb|1QOX|N;gi|7245631|pdb|1QOX|O;gi|7245632|pdb|1QOX|P	44.954	63.3	436	235	3	8	438	9	444	5.47e-136	398		1qox_ChainA	0.565832	1230	12	1.54769	1689	1055	426	0.561002	1975	15	1.73535	2864	1055	426
1BGA			1BGA	A	BETA-GLUCOSIDASE A FROM BACILLUS POLYMYXA	2.4			P22073	UniProt	gi|3114332|pdb|1BGA|A;gi|3114333|pdb|1BGA|B;gi|3114334|pdb|1BGA|C;gi|3114335|pdb|1BGA|D	44.828	65.52	435	235	3	8	439	9	441	2.91e-142	414		1bga_ChainA	0.622155	1335	14	1.17582	1705	1079	430	0.614536	2181	15	1.38123	2906	1079	430
5BWF			5BWF	A	Crystal structure of the beta-glucosidase from Trichoderma harzianum	2.60	GOL	GLYCEROL	A3FPG4	UniProt	gi|1048347841|pdb|5BWF|A;gi|1048347842|pdb|5BWF|B	39.866	56.12	449	240	14	8	429	26	471	7.32e-92	286		5bwf_ChainA	0.654552	1183	12	3.89579	1627	785.5	411	0.652277	1846	17	5.25698	2796	791	425
4MDP			4MDP	A	Crystal structure of a GH1 beta-glucosidase from the fungus Humicola insolens in complex with glucose	2.05	BGC	BETA-D-GLUCOSE	O93784	UniProt	gi|659835357|pdb|4MDO|A;gi|659835358|pdb|4MDP|A	39.651	55.99	459	237	14	8	429	30	485	2.05e-94	293		4mdp_ChainA	0.607503	1085	11	4.68877	1605	818	407	0.596441	1714	17	4.71252	2682	818	407
2E3Z			2E3Z	A	Crystal structure of intracellular family 1 beta-glucosidase BGL1A from the basidiomycete Phanerochaete chrysosporium in substrate-free form	1.50			Q25BW5	UniProt	gi|145579305|pdb|2E3Z|A;gi|145579306|pdb|2E3Z|B;gi|145579307|pdb|2E40|A;gi|145579308|pdb|2E40|B	39.556	57.11	450	252	11	8	438	13	461	1.32e-97	301		2e3z_ChainA	0.743378	1239	9	2.44605	1701	824.5	429	0.740167	1979	11	2.5699	2843	824.5	429
3AHY			3AHY	A	Crystal structure of beta-glucosidase 2 from fungus Trichoderma reesei in complex with Tris	1.63	TRS	2-AMINO-2-HYDROXYMETHYL-PROPANE-1,3-DIOL	O93785	UniProt	gi|303324835|pdb|3AHY|A;gi|303324836|pdb|3AHY|B;gi|303324837|pdb|3AHY|C;gi|303324838|pdb|3AHY|D	39.421	55.46	449	243	13	8	429	13	459	4.55e-93	289		3ahy_ChainA	0.571519	1108	16	3.77869	1605	790.5	405	0.576307	1716	17	3.89428	2668	790.5	405
3PTM			3PTM	A	The crystal structure of rice (Oryza sativa L.) Os4BGlu12 with 2-fluoroglucopyranoside	2.40	G2F	2-DEOXY-2-FLUORO-ALPHA-D-GLUCOPYRANOSE	B8AVF0	UniProt	gi|333361361|pdb|3PTK|A;gi|333361362|pdb|3PTK|B;gi|333361363|pdb|3PTM|A;gi|333361364|pdb|3PTM|B;gi|333361365|pdb|3PTQ|A;gi|333361366|pdb|3PTQ|B	36.91	54.72	466	253	13	8	434	38	501	3.88e-81	259		3ptm_ChainA	0.558247	1074	12	4.3061	1640	772.5	414	0.5596	1718	18	4.42978	2756	772.5	414
4ZEH			4ZEH	B	High resolution structure of Gan1D, a putative 6-phospho-beta-galactosidase from Geobacillus stearothermophilus	1.33	IMD	IMIDAZOLE	W8QF82	UniProt	gi|1041576282|pdb|4ZE4|A;gi|1041576283|pdb|4ZE4|B;gi|1041576289|pdb|4ZEH|A;gi|1041576290|pdb|4ZEH|B;gi|1041576291|pdb|4ZEH|C;gi|1041576292|pdb|4ZEH|D;gi|1041576293|pdb|4ZEN|A;gi|1041576294|pdb|4ZEN|B;gi|1041576295|pdb|4ZEP|A;gi|1041576296|pdb|4ZEP|B	36.73	54.78	471	266	8	1	440	13	482	1.02e-97	301		4zeh_ChainB	0.812757	1309	11	2.31004	1707	826.5	435	0.802515	2062	17	2.4533	2828	826.5	435
3F5L			3F5L	A	Semi-active E176Q mutant of rice BGlu1, a plant exoglucanase/beta-glucosidase	1.37	LB2	3-O-BETA-D-GLUCOPYRANOSYL-BETA-D-GLUCOPYRANOSE	Q75I93	UniProt	gi|262367868|pdb|3F4V|A;gi|262367869|pdb|3F4V|B;gi|262367872|pdb|3F5J|A;gi|262367873|pdb|3F5J|B;gi|262367874|pdb|3F5K|A;gi|262367875|pdb|3F5K|B;gi|262367876|pdb|3F5L|A;gi|262367877|pdb|3F5L|B;gi|297342894|pdb|3AHT|A;gi|297342895|pdb|3AHT|B;gi|297342896|pdb|3AHV|A;gi|297342897|pdb|3AHV|B	36.681	53.06	458	263	9	8	438	24	481	1.64e-92	288		3f5l_ChainA	0.483982	939	18	3.86084	1650	785	416	0.513781	1571	17	3.98635	2766	785	416
4RE2			4RE2	A	Different transition state conformations for the hydrolysis of beta-mannosides and beta-glucosides in the rice Os7BGlu26 family GH1 beta-mannosidase/beta-glucosidase	2.00	EPE	4-(2-HYDROXYETHYL)-1-PIPERAZINE ETHANESULFONIC ACID	A2YPH1	UniProt	gi|550545662|pdb|4JIE|A;gi|550545663|pdb|4JHO|A	36.184	54.61	456	264	8	8	436	42	497	4.7e-92	288		4re2_ChainA	0.581034	1072	12	4.53431	1665	802.5	427	0.612459	1745	14	4.52593	2757	802.5	427
3WQ5			3WQ5	A	beta-Primeverosidase in complex with disaccharide substrate-analog N-beta-primeverosylamidine, natural aglycone derivative	1.80	BMA	BETA-D-MANNOSE	Q7X9A9	UniProt	gi|635576592|pdb|3WQ4|A;gi|635576593|pdb|3WQ4|B;gi|635576594|pdb|3WQ5|A;gi|635576595|pdb|3WQ5|B;gi|635576596|pdb|3WQ6|A;gi|635576597|pdb|3WQ6|B	35.421	55.94	463	265	9	6	434	41	503	2.95e-91	286		3wq5_ChainA	0.60968	1210	15	3.71793	1701	773	429	0.63164	1956	14	3.7118	2809	773	429
2JF7			2JF7	A	Structure of Strictosidine Glucosidase	2.48			Q8GU20	UniProt	gi|167013222|pdb|2JF6|A;gi|167013223|pdb|2JF6|B;gi|167013224|pdb|2JF7|A;gi|167013225|pdb|2JF7|B;gi|582044995|pdb|3ZJ7|A;gi|582044996|pdb|3ZJ7|B;gi|587759589|pdb|3ZJ8|A;gi|587759590|pdb|3ZJ8|B	35.358	52.49	461	265	13	8	436	47	506	2.25e-75	245		2jf7_ChainA	0.69174	1183	11	3.42119	1665	687	420	0.693735	1843	14	3.53922	2752	687	420
1CBG			1CBG	A	THE CRYSTAL STRUCTURE OF A CYANOGENIC BETA-GLUCOSIDASE FROM WHITE CLOVER (TRIFOLIUM REPENS L.), A FAMILY 1 GLYCOSYL-HYDROLASE	2.15			P26205	UniProt	gi|157830534|pdb|1CBG|A	35.158	53.26	475	257	15	8	438	23	490	6.12e-79	253		1cbg_ChainA	0.674342	1099	11	3.74886	1669	749.5	421	0.685568	1800	13	3.95847	2810	749.5	421
3AIU			3AIU	A	Crystal structure of beta-glucosidase in rye	2.20	GOL	GLYCEROL	Q9FYS3	UniProt	gi|323714395|pdb|3AIU|A;gi|323714396|pdb|3AIV|A;gi|323714397|pdb|3AIW|A	35.129	54.09	464	263	11	8	434	78	540	1.69e-83	267		3aiu_ChainA	0.658305	1040	14	4.2075	1689	742.5	426	0.656998	1635	17	4.24145	2780	742.5	426
4ATD			4ATD	A	Crystal structure of native Raucaffricine glucosidase	2.10	SO4	SULFATE ION	Q9SPP9	UniProt	gi|442570518|pdb|4ATD|A;gi|442570519|pdb|4ATD|B;gi|444302131|pdb|4ATL|A;gi|444302132|pdb|4ATL|B	35.124	50.83	484	247	14	8	429	26	504	2.91e-78	252		4atd_ChainA	0.589808	1140	10	3.30329	1643	766	414	0.596345	1820	14	4.08651	2762	774	424
3VIG			3VIG	A	Crystal structure of beta-glucosidase from termite Neotermes koshunensis in complex with 1-deoxynojirimycin	0.99	CL	CHLORIDE ION	Q8T0W7	UniProt	gi|303324839|pdb|3AHZ|A;gi|393715252|pdb|3VIF|A;gi|393715253|pdb|3VIG|A;gi|393715254|pdb|3VIH|A;gi|393715255|pdb|3VII|A	34.934	51.97	458	254	14	6	429	14	461	9.52e-74	239		3vig_ChainA	0.512602	987	13	4.94278	1567	680	397	0.516154	1587	16	4.86546	2630	680	397
3GNP			3GNP	A	Crystal Structure of a Rice Os3BGlu6 Beta-Glucosidase with Octyl-Beta-D-Thio-Glucoside	1.80	GOL	GLYCEROL	Q8L7J2	UniProt	gi|254574853|pdb|3GNO|A;gi|254574854|pdb|3GNP|A;gi|254574855|pdb|3GNR|A	34.894	52.34	470	263	12	8	437	21	487	1.06e-87	276		3gnp_ChainA	0.675664	1160	12	3.37245	1668	758	421	0.680012	1841	16	3.70135	2774	758	421
2DGA			2DGA	A	Crystal structure of hexameric beta-glucosidase in wheat	1.80	GOL	GLYCEROL	Q1XH05	UniProt	gi|110591226|pdb|2DGA|A;gi|323714394|pdb|3AIQ|A;gi|326327791|pdb|3AIR|A	34.341	53.35	463	268	9	8	434	78	540	7.18e-84	268		2dga_ChainA	0.669582	1059	15	4.34391	1717	742	433	0.673853	1684	15	4.97823	2874	746.5	444
1WCG			1WCG	A	APHID MYROSINASE	1.10	GOL	GLYCEROL	Q95X01	UniProt	gi|83753522|pdb|1WCG|A;gi|83753523|pdb|1WCG|B	33.766	51.3	462	269	12	8	440	9	462	1.89e-75	243		1wcg_ChainA	0.581639	999	11	5.04973	1630	684	421	0.590119	1597	13	5.0868	2713	684	421
1V02			1V02	A	CRYSTAL STRUCTURE OF THE SORGHUM BICOLOR DHURRINASE 1	1.80			Q41290	UniProt	gi|49259429|pdb|1V02|E	33.405	53.1	467	269	14	8	434	80	544	4.75e-74	243		1v02_ChainA	0.621457	1033	10	3.92214	1673	673.5	422	0.629404	1647	12	4.03219	2727	673.5	422
2E9L			2E9L	A	Crystal Structure of human Cytosolic Neutral beta-Glycosylceramidase (Klotho-related Prote:KLrP) complex with Glucose and fatty acids	1.60	BGC	BETA-D-GLUCOSE	Q9H227	UniProt	gi|158428286|pdb|2E9L|A;gi|158428287|pdb|2E9M|A	32.9	50.87	462	277	13	8	440	7	464	4.89e-69	227		2e9l_ChainA	0.750291	1086	13	5.2512	1629	627	414	0.749086	1687	14	6.24961	2706	635	424
1V08			1V08	A	CRYSTAL STRUCTURE OF THE ZEA MAZE BETA-GLUCOSIDASE-1 IN COMPLEX WITH GLUCO-TETRAZOLE	1.90	NTZ	NOJIRIMYCINE TETRAZOLE	P49235	UniProt	gi|12084533|pdb|1E4L|A;gi|12084534|pdb|1E4L|B;gi|12084535|pdb|1E4N|A;gi|12084536|pdb|1E4N|B;gi|12084537|pdb|1E55|A;gi|12084538|pdb|1E55|B;gi|12084539|pdb|1E56|A;gi|12084540|pdb|1E56|B;gi|49259433|pdb|1V08|A;gi|49259434|pdb|1V08|B	31.828	52.04	465	274	14	8	429	28	492	1.68e-69	229		1v08_ChainA	0.700142	1102	17	2.91498	1693	654	427	0.706061	1741	16	3.08583	2757	654	427
1VFF			1VFF	A	beta-glycosidase from Pyrococcus horikoshii	2.50			O58104	UniProt	gi|62738133|pdb|1VFF|A	31.787	48.49	431	258	10	3	432	4	399	2.66e-58	197		1vff_ChainA	1.02448	1186	11	3.0623	1575	570	397	1.04178	1833	20	3.52905	2606	570	397
1E4M			1E4M	M	MYROSINASE FROM SINAPIS ALBA	1.20	BMA	BETA-D-MANNOSE	P29736	UniProt	gi|13096767|pdb|1E6Q|M;gi|13096768|pdb|1E6X|M;gi|13096769|pdb|1E70|M;gi|13096770|pdb|1E71|M;gi|13096771|pdb|1E72|M;gi|13096772|pdb|1E73|M;gi|13096782|pdb|1E6S|M;gi|14488718|pdb|1E4M|M;gi|67464089|pdb|1W9B|M;gi|67464090|pdb|1W9D|M;gi|288562849|pdb|2WXD|M	31.568	48.73	472	273	17	11	436	32	499	5.55e-56	193		1e4m_ChainM	0.799381	1122	13	4.93857	1654	564	417	0.817834	1861	15	6.63469	2791	589.5	435
5CG0			5CG0	B	Crystal structure of Spodoptera frugiperda Beta-glycosidase	2.09	NAG	N-ACETYL-D-GLUCOSAMINE	O61594	UniProt	gi|960515523|pdb|5CG0|A;gi|960515524|pdb|5CG0|B;gi|960515525|pdb|5CG0|C;gi|960515526|pdb|5CG0|D;gi|960515527|pdb|5CG0|E;gi|960515528|pdb|5CG0|F	31.568	51.91	472	281	15	2	437	3	468	7.43e-68	224		5cg0_ChainB	0.588119	1075	11	5.70727	1671	631	421	0.599342	1723	12	5.73905	2764	631	421
1PBG			1PBG	A	THE THREE-DIMENSIONAL STRUCTURE OF 6-PHOSPHO-BETA GALACTOSIDASE FROM LACTOCOCCUS LACTIS	2.30	SO4	SULFATE ION	P11546	UniProt	gi|157835645|pdb|2PBG|A	31.236	50.54	461	274	10	8	434	9	460	1.78e-68	225		1pbg_ChainA	1.0737	1270	10	2.95011	1595	653.5	403	1.12269	2051	13	3.30026	2665	653.5	403
4B3L			4B3L	A	Family 1 6-phospho-beta-D glycosidase from Streptococcus pyogenes	2.51			Q99YP9	UniProt	gi|440690750|pdb|4B3K|A;gi|440690751|pdb|4B3K|B;gi|440690752|pdb|4B3K|C;gi|440690753|pdb|4B3K|D;gi|440690754|pdb|4B3K|E;gi|440690755|pdb|4B3K|F;gi|440690757|pdb|4B3L|A;gi|440690758|pdb|4B3L|B;gi|440690759|pdb|4B3L|C;gi|440690760|pdb|4B3L|D;gi|440690761|pdb|4B3L|E;gi|440690762|pdb|4B3L|F	30.684	49.23	453	283	13	8	434	7	454	3.82e-57	196		4b3l_ChainA	1.04762	1257	9	3.19786	1665	543	420	1.08639	1983	13	3.41254	2715	543	420
