# Supplementary material for: Loss of a conserved salt bridge in bacterial glycosyl hydrolase BgIM-G1 improves substrate binding in temperate environments
Source: Commun Biol. 2018 Oct 17;1:171. doi: 10.1038/s42003-018-0167-7 (PMC6192996; doi:10.1038/s42003-018-0167-7)
Supplement: Supplementary file 3 — Supplementary Data 2 [file 42003_2018_167_MOESM3_ESM.xlsx]

## Sheet: B-factors (images)
PDB ID	Substrate binding pocket with residues colored by b Factor	Chain ID	Structure Title	Number of atoms analyzed	Average of B-factors of atoms in chain	Standard deviation of B-factors of atoms in chain	Median of B-factors of atoms in chain	First quintile of B-factors of atoms in chain	Fourth quintile of B-factors of atoms in chain	Minimum B-factor of any atom ion chain	Maximum B-factor of any atom in chain	Residue corresponding to ASN163	Residue corresponding to GLU349	Average B-factor of atoms in sidechain of residue corresponding to ASN163	Normalized Average B-factor of atoms in sidechains of residue corresponding to ASN163	Average B-factor of atoms in sidechains of residue corresponding to GLU349	Normalized Average B-factor of atoms in sidechains of residue corresponding to GLU349	Average B-factor of atoms in sidechains of residues corresponding to ASN163 and GLU349	Normalized Average B-factor of atoms in sidechains of residues corresponding to ASN163 and GLU349
5NS6		B	Crystal structure of beta-glucosidase from marine metagenome	3592	19.9607	7.58931	17.78	15.63	22.56	12.04	110.81	ASN163	GLU349	18.6125	0.932458	17.684	0.885942	18.0967	0.906616
5NS7		A	Crystal structure of beta-glucosidase from marine metagenome	3572	31.6599	11.5161	28.55	23.24	37.28	17.31	98.51	ASN163	GLU349	27.15	0.857552	26.766	0.845424	26.9367	0.850814
5NS8		A	Crystal structure of beta-glucosidase BglM-G1 mutant H75R from marine metagenome in complex with inhibitor 1-Deoxynojirimycin	3800	29.0508	11.8672	25.76	21.17	33.6	16.11	104.58	ASN163	GLU349	22.89	0.787931	23.818	0.819875	23.4056	0.805678
1NP2		A	Crystal structure of thermostable beta-glycosidase from thermophilic eubacterium Thermus nonproteolyticus HG102	3565	30.25	8.07247	28.6	24.09	35.42	6.19	69.48	ASN163	GLU338	23.2225	0.767685	21.582	0.713454	22.3111	0.737556
1OD0		A	FAMILY 1 B-GLUCOSIDASE FROM THERMOTOGA MARITIMA	3840	35.3185	9.81242	33.78	26.7	42.62	14.63	91.33	ASN165	GLU351	23.71	0.67132	28.752	0.814078	26.5111	0.75063
4PTX		A	Halothermothrix orenii beta-glucosidase A, glucose complex	3901	24.9604	12.9235	21.24	15.98	31.66	7.16	162.29	ASN165	GLU354	13.7425	0.550573	19.492	0.780918	16.9367	0.678542
1UG6		A	Structure of beta-glucosidase at atomic resolution from thermus thermophilus HB8	3968	10.1938	6.47668	7.87	5.42	13.58	3.38	54.16	ASN163	GLU338	4.61	0.452237	6.618	0.649221	5.72556	0.561672
3ZJK		A	crystal structure of Ttb-gly F401S mutant	3583	25.0673	10.5892	22.61	16.64	31.4	2.87	73.13	ASN163	GLU338	13.6325	0.543837	17.144	0.68392	15.5833	0.621661
4BCE		A	crystal structure of Ttb-gly N282T mutant	3654	28.7142	11.3139	26.26	19.43	36.21	4.02	81.41	ASN163	GLU338	17.3325	0.603622	28.898	1.0064	23.7578	0.827389
5DT7		A	Crystal structure of the GH1 beta-glucosidase from Exiguobacterium antarcticum B7 in space group C2221	3807	39.8512	7.02352	38.44	34.69	43.73	27.61	91.53	ASN161	GLU350	31.43	0.788685	37.578	0.942959	34.8456	0.874393
1GNX		A	B-GLUCOSIDASE FROM STREPTOMYCES SP	3821	19.0883	7.6919	16.9	12.88	24.25	5.96	62.74	ASN177	GLU383	13.4175	0.702917	18.376	0.962684	16.1722	0.847232
3AHX		A	Crystal structure of beta-glucosidase A from bacterium Clostridium cellulovorans	4172	19.0338	8.37659	15.82	12.77	24.83	7.26	52.58	ASN165	GLU352	13.145	0.690612	15.434	0.810871	14.4167	0.757423
2O9P		A	beta-glucosidase B from Paenibacillus polymyxa	3764	36.0264	9.59862	34.06	27.56	44.42	16.17	73.3	ASN166	GLU356	21.145	0.586931	25.83	0.716975	23.7478	0.659178
4HZ8		A	Crystal structure of BglB with natural substrate	4011	13.4591	8.64237	10.23	7.68	17.8	4.84	84.75	ASN202	GLU387	6.495	0.482572	7.426	0.551745	7.01222	0.521001
3W53		A	Crystal structure of psychrophilic beta-glucosidase BglU from Micrococcus antarcticus	4156	13.7009	6.94249	11.82	8.83	16.64	3.83	60.05	ASN169	GLU377	11.5725	0.84465	9.81	0.716009	10.5933	0.773183
4GXP		A	Chimeric Family 1 beta-glucosidase made with non-contiguous SCHEMA	3452	112.992	5.80353	111.83	107.8	118.14	104.15	139.6	ASN172	GLU371	106.207	0.939956	106.55	0.942987	106.398	0.94164
1QOX		A	BETA-GLUCOSIDASE FROM BACILLUS CIRCULANS SP. ALKALOPHILUS	3772	21.135	13.5012	18.26	11.83	27.34	2	100	ASN165	GLU355	24.4025	1.1546	17.89	0.846464	20.7844	0.983414
1BGA		A	BETA-GLUCOSIDASE A FROM BACILLUS POLYMYXA	4026	20.1202	11.2323	17.39	12.73	24.95	2	98.48	ASN165	GLU352	22.2075	1.10374	15.27	0.75894	18.3533	0.912186
5BWF		A	Crystal structure of the beta-glucosidase from Trichoderma harzianum	3926	34.9647	12.3531	32.31	26.01	41.15	12.72	109.16	ASN164	GLU366	26.6625	0.762555	37.968	1.0859	32.9433	0.942189
4MDP		A	Crystal structure of a GH1 beta-glucosidase from the fungus Humicola insolens in complex with glucose	4256	25.453	7.87583	23.12	19.64	29.71	12.54	74.65	ASN165	GLU377	20.97	0.823873	21.608	0.848939	21.3244	0.837798
2E3Z		A	Crystal structure of intracellular family 1 beta-glucosidase BGL1A from the basidiomycete Phanerochaete chrysosporium in substrate-free form	4455	15.3252	8.91866	11.58	9.19	20.15	5.59	51.55	ASN169	GLU365	8.195	0.534739	10.592	0.691147	9.52667	0.621632
3AHY		A	Crystal structure of beta-glucosidase 2 from fungus Trichoderma reesei in complex with Tris	4454	14.85	7.38019	12.39	9.47	18.85	3.53	50.16	ASN164	GLU367	10.06	0.677441	11.666	0.785589	10.9522	0.737523
3PTM		A	The crystal structure of rice (Oryza sativa L.) Os4BGlu12 with 2-fluoroglucopyranoside	4200	28.5232	7.16779	27.5	21.88	35.36	8.63	61.67	ASN178	GLU393	19.75	0.692419	24.604	0.862596	22.4467	0.786962
4ZEH		B	High resolution structure of Gan1D, a putative 6-phospho-beta-galactosidase from Geobacillus stearothermophilus	4722	20.776	9.59778	17.44	13.7	26.4	9.76	83.73	ASN169	GLU378	13.745	0.661582	14.216	0.684253	14.0067	0.674177
3F5L		A	Semi-active E176Q mutant of rice BGlu1, a plant exoglucanase/beta-glucosidase	4513	12.4315	8.6442	9.04	6.96	16.58	4.38	133.99	ASN175	GLU386	8.345	0.671281	9.236	0.742953	8.84	0.711099
4RE2		A	Different transition state conformations for the hydrolysis of beta-mannosides and beta-glucosides in the rice Os7BGlu26 family GH1 beta-mannosidase/beta-glucosidase	4366	23.7929	7.47838	22.37	17.65	28.45	11.25	62.19	ASN178	GLU389	16.0575	0.674887	16.208	0.681212	16.1411	0.678401
3WQ5		A	beta-Primeverosidase in complex with disaccharide substrate-analog N-beta-primeverosylamidine, natural aglycone derivative	4605	20.0907	7.35591	18.2	13.93	25.76	8.27	52.82	ASN202	GLU416	11.8025	0.587461	14.43	0.718242	13.2622	0.660117
2JF7		A	Structure of Strictosidine Glucosidase	4041	22.533	4.92287	21.29	19.89	23.71	10.86	57.91	ASN206	GLU416	20.2775	0.899901	23.508	1.04327	22.0722	0.97955
1CBG		A	THE CRYSTAL STRUCTURE OF A CYANOGENIC BETA-GLUCOSIDASE FROM WHITE CLOVER (TRIFOLIUM REPENS L.), A FAMILY 1 GLYCOSYL-HYDROLASE	4429	11.8807	7.31124	9.6	6.9	15.18	2.04	48.79	ASN182	GLU397	5.44	0.457884	6.468	0.54441	6.01111	0.505954
3AIU		A	Crystal structure of beta-glucosidase in rye	4270	24.7657	9.05273	22.36	17.83	30.29	7.55	81.46	ASN190	GLU407	21.87	0.883075	14.802	0.597681	17.9433	0.724522
4ATD		A	Crystal structure of native Raucaffricine glucosidase	4056	36.7514	8.2596	35.02	30.09	43.42	15.67	77.55	ASN185	GLU420	32.01	0.870987	31.558	0.858688	31.7589	0.864154
3VIG		A	Crystal structure of beta-glucosidase from termite Neotermes koshunensis in complex with 1-deoxynojirimycin	4605	12.6035	8.27161	9.7	7.43	15.32	4.09	87.79	ASN192	GLU402	6.8225	0.541316	8.014	0.635853	7.48444	0.593836
3GNP		A	Crystal Structure of a Rice Os3BGlu6 Beta-Glucosidase with Octyl-Beta-D-Thio-Glucoside	4232	19.4845	7.5259	17.09	14.44	22.99	8.16	62.93	ASN177	GLU394	14.17	0.727244	18.066	0.927197	16.3344	0.838329
2DGA		A	Crystal structure of hexameric beta-glucosidase in wheat	4605	20.8571	8.52447	18.01	14.67	25.07	10.24	81.54	ASN190	GLU407	16.22	0.777672	12.352	0.59222	14.0711	0.674643
1WCG		A	APHID MYROSINASE	4700	10.4921	8.06003	7.48	5.54	12.75	2.08	52.05	ASN166	GLU374	4.84	0.461299	5.77	0.549937	5.35667	0.510543
1V02		A	CRYSTAL STRUCTURE OF THE SORGHUM BICOLOR DHURRINASE 1	4721	31.1805	11.3482	27.13	23.27	36.65	15.13	86.22	ASN188	GLU404	31.4075	1.00728	23.658	0.758744	27.1022	0.869205
2E9L		A	Crystal Structure of human Cytosolic Neutral beta-Glycosylceramidase (Klotho-related Prote:KLrP) complex with Glucose and fatty acids	4438	17.4491	6.86478	15.69	11.73	22.2	7.64	56.15	ASN164	GLU373	10.38	0.594873	11.22	0.643013	10.8467	0.621617
1V08		A	CRYSTAL STRUCTURE OF THE ZEA MAZE BETA-GLUCOSIDASE-1 IN COMPLEX WITH GLUCO-TETRAZOLE	4445	25.1138	8.19451	22.78	18.98	29.3	12.49	62.92	ASN190	GLU406	17.6925	0.704492	18.648	0.742539	18.2233	0.725629
1VFF		A	beta-glycosidase from Pyrococcus horikoshii	3615	34.5039	11.9431	32.78	23.87	44.56	2.31	89.49	ASN154	GLU324	19.2825	0.55885	19.534	0.566139	19.4222	0.562899
1E4M		M	MYROSINASE FROM SINAPIS ALBA	5201	14.4047	10.7587	9.78	6.81	21.35	4.41	97.76	ASN186	GLU409	7.4325	0.515979	8.478	0.58856	8.01333	0.556301
5CG0		B	Crystal structure of Spodoptera frugiperda Beta-glycosidase	4271	37.5605	10.5615	34.85	29.72	44.04	18.27	105.27	ASN186	GLU399	32.59	0.867666	44.12	1.17464	38.9956	1.03821
1PBG		A	THE THREE-DIMENSIONAL STRUCTURE OF 6-PHOSPHO-BETA GALACTOSIDASE FROM LACTOCOCCUS LACTIS	3945	19.8287	14.4715	15.28	9.5	27.47	2	96.56	ASN159	GLU375	12.2725	0.618926	6.262	0.315805	8.93333	0.450525
